# Supplementary material for: Predicting Electronic Health Record Usability: Scoping Review of Adoption Models, Metrics, and Future Directions
Source: JMIR Hum Factors. 2026 Apr 8;13:e86076. doi: 10.2196/86076 (PMC13060746; doi:10.2196/86076)
Supplement: Multimedia Appendix 6 [file humanfactors-v13-e86076-s006.xlsx]

## Sheet: Sheet1
Reference	Count of Techniques	Predictive Techniques	Count of Data Mining	Data Mining Categories	Definitions
[47]	1	Aritifical Neural Networks	1	Classification & Machine Learning	earning complex, nonlinear patterns in historical data to forecast future outcomes or classify new instances.
[73]	3	Decision Trees (J48 Classifier)	1	Classification & Machine Learning	builds a tree-like model from a dataset to predict a dependent variable
[44]	4	Algorithm UCD DM EHR (Decision Trees + Association Analysis + Clustering)	2	Correlation & Association	using clustering to group data, association analysis to find relationships, and decision trees to build predictive models based on those patterns. This hybrid approach first groups similar data points using clustering, then identifies associations within those groups, and finally uses decision trees to predict future outcomes based on the discovered rules and structures.
[48]	5	Analysis of Variance (ANOVA) - Tukey-Kramer	2	Correlation & Association	by first identifying which categorical independent variables significantly influence a continuous dependent variable
[48]	5	ANOVA	2	Correlation & Association	by first identifying which categorical independent variables significantly influence a continuous dependent variable
[53]	6	Association Rule Mining	2	Correlation & Association	identifying patterns and relationships within large datasets, using these discovered rules (e.g., "if A, then B") to predict the likelihood of certain events or behaviors
[54]	7	Bivariate Correlation	2	Correlation & Association	measures the linear relationship between two variables and serves as a predictive technique by revealing if and how one variable changes with another
[15]	8	Corrected Item-Total Correlation	2	Correlation & Association	not a predictive technique itself, but rather a psychometric statistic used in test construction to assess the internal consistency and construct validity of a scale by measuring an item's correlation with the overall score of the other items in a test
[15]	9	Correlation Analysis	2	Correlation & Association	identifying the strength and direction of relationships between variables, allowing for the prediction of one variable based on the values of another
[60]	9	Correlation Analysis	2	Correlation & Association	identifying the strength and direction of relationships between variables, allowing for the prediction of one variable based on the values of another
[60]	9	Correlation Analysis	2	Correlation & Association	identifying the strength and direction of relationships between variables, allowing for the prediction of one variable based on the values of another
[62]	10	Independent-Sample t Tests	2	Correlation & Association	serves as an inferential technique to predict if there's a statistically significant difference between the means of two independent groups, rather than a predictive modeling technique
[66]	11	Independent-Sample t Tests & Chi-Square	2	Correlation & Association	not predictive techniques but statistical tests for comparing groups; t-tests are for continuous data (comparing means), while chi-square tests are for categorical data (analyzing relationships)
[69]	12	Kruskal Wallis Test	2	Correlation & Association	not a predictive technique but rather a non-parametric hypothesis testing tool used to determine if there are statistically significant differences between the medians of three or more independent groups.
[71]	12	Kruskal Wallis Test	2	Correlation & Association	not a predictive technique but rather a non-parametric hypothesis testing tool used to determine if there are statistically significant differences between the medians of three or more independent groups.
[73]	13	Pearson Correlation Coefficient	2	Correlation & Association	to measure the strength and direction of a linear relationship between two continuous variables, indicating how well one variable predicts another along a straight line
[73]	13	Pearson Correlation Coefficient	2	Correlation & Association	to measure the strength and direction of a linear relationship between two continuous variables, indicating how well one variable predicts another along a straight line
[76]	13	Pearson Correlation Coefficient	2	Correlation & Association	to measure the strength and direction of a linear relationship between two continuous variables, indicating how well one variable predicts another along a straight line
[76]	13	Pearson Correlation Coefficient	2	Correlation & Association	to measure the strength and direction of a linear relationship between two continuous variables, indicating how well one variable predicts another along a straight line
[77]	13	Pearson Correlation Coefficient	2	Correlation & Association	to measure the strength and direction of a linear relationship between two continuous variables, indicating how well one variable predicts another along a straight line
[79]	13	Pearson Correlation Coefficient	2	Correlation & Association	to measure the strength and direction of a linear relationship between two continuous variables, indicating how well one variable predicts another along a straight line
[17]	14	Spearman Correlation	2	Correlation & Association	a predictive tool used to assess the strength and direction of a monotonic relationship between two ranked variables, making it useful for ordinal or non-normally distributed continuous data.
[82]	15	Spearman's Rho	2	Correlation & Association	as a predictive technique by measuring the strength and direction of a monotonic relationship between two ranked variables, rather than the raw data.
[84]	16	Univariate Analysis	2	Correlation & Association	not a primary predictive technique but rather a foundational step to understand individual variables before applying predictive models, especially time series models. examines a single variable to describe its distribution, central tendency, and variability using measures like mean, median, mode, range, and standard deviation.
[46]	17	Clustering Analysis	3	Dimensionality Reduction & Factor Methods	an unsupervised learning technique that groups similar objects into clusters within a dataset, creating groups where objects in the same cluster are more alike than those in different clusters.
[49]	18	Factor Analysis (principal components with oblimin rotation)	3	Dimensionality Reduction & Factor Methods	not a predictive technique in itself but a dimensionality reduction method that simplifies complex datasets by identifying underlying latent variables, which then serves as a crucial step in building more accurate predictive models.
[67]	19	PCA	3	Dimensionality Reduction & Factor Methods	reducing dimensionality, removing noise and multicollinearity, and identifying patterns in high-dimensional data, which improves the performance and interpretability of subsequent predictive algorithms, especially for tasks like predictive maintenance, market trend analysis, and quality control.
[73]	19	PCA	3	Dimensionality Reduction & Factor Methods	reducing dimensionality, removing noise and multicollinearity, and identifying patterns in high-dimensional data, which improves the performance and interpretability of subsequent predictive algorithms, especially for tasks like predictive maintenance, market trend analysis, and quality control.
[77]	20	Variance Inflation Factor (VIF)	3	Dimensionality Reduction & Factor Methods	not a predictive technique itself, but rather a diagnostic tool used in regression analysis to detect and quantify multicollinearity.
[48]	82	Exploratory Factor Analysis	4	Dimensionality Reduction & Factor Methods	not a predictive technique itself, but rather an exploratory method to discover underlying structures in data by grouping variables into latent factors. However, the factor scores generated from an EFA can then be used as input for predictive models. For instance, an EFA might group personality traits into factors like extraversion, which can then be used to predict an individual's behavior.
[15]	82	Exploratory Factor Analysis	4	Dimensionality Reduction & Factor Methods	not a predictive technique itself, but rather an exploratory method to discover underlying structures in data by grouping variables into latent factors. However, the factor scores generated from an EFA can then be used as input for predictive models. For instance, an EFA might group personality traits into factors like extraversion, which can then be used to predict an individual's behavior.
[55]	82	Exploratory Factor Analysis	4	Dimensionality Reduction & Factor Methods	not a predictive technique itself, but rather an exploratory method to discover underlying structures in data by grouping variables into latent factors. However, the factor scores generated from an EFA can then be used as input for predictive models. For instance, an EFA might group personality traits into factors like extraversion, which can then be used to predict an individual's behavior.
[56]	82	Exploratory Factor Analysis	4	Dimensionality Reduction & Factor Methods	not a predictive technique itself, but rather an exploratory method to discover underlying structures in data by grouping variables into latent factors. However, the factor scores generated from an EFA can then be used as input for predictive models. For instance, an EFA might group personality traits into factors like extraversion, which can then be used to predict an individual's behavior.
[57]	82	Exploratory Factor Analysis	4	Dimensionality Reduction & Factor Methods	not a predictive technique itself, but rather an exploratory method to discover underlying structures in data by grouping variables into latent factors. However, the factor scores generated from an EFA can then be used as input for predictive models. For instance, an EFA might group personality traits into factors like extraversion, which can then be used to predict an individual's behavior.
[50]	21	Concurrent Validity with Marginal Structural Models (MSM)	5	Measurement & Validation Methods	Marginal Structural Models (MSMs) are not typically used to establish concurrent validity; instead, they are causal inference techniques for controlling time-varying confounding in longitudinal studies by assigning weights to observations to account for how prior treatment affects subsequent exposure and confounding.
[51]	22	Data Transformation (Likert-scales into Binary Variables)	5	Measurement & Validation Methods	not a predictive technique itself, but rather a diagnostic tool used in regression analysis to detect and quantify multicollinearity.
[51]	23	Descriptive Statistics	5	Measurement & Validation Methods	are not a predictive technique themselves, but rather a foundational element for predictive analytics, as they describe past events and patterns
[59]	23	Descriptive Statistics	5	Measurement & Validation Methods	are not a predictive technique themselves, but rather a foundational element for predictive analytics, as they describe past events and patterns
[67]	23	Descriptive Statistics	5	Measurement & Validation Methods	are not a predictive technique themselves, but rather a foundational element for predictive analytics, as they describe past events and patterns
[69]	23	Descriptive Statistics	5	Measurement & Validation Methods	are not a predictive technique themselves, but rather a foundational element for predictive analytics, as they describe past events and patterns
[76]	23	Descriptive Statistics	5	Measurement & Validation Methods	are not a predictive technique themselves, but rather a foundational element for predictive analytics, as they describe past events and patterns
[79]	23	Descriptive Statistics	5	Measurement & Validation Methods	are not a predictive technique themselves, but rather a foundational element for predictive analytics, as they describe past events and patterns
[79]	23	Descriptive Statistics	5	Measurement & Validation Methods	are not a predictive technique themselves, but rather a foundational element for predictive analytics, as they describe past events and patterns
[80]	23	Descriptive Statistics	5	Measurement & Validation Methods	are not a predictive technique themselves, but rather a foundational element for predictive analytics, as they describe past events and patterns
[81]	24	Multiple Imputation	5	Measurement & Validation Methods	are not a predictive technique themselves, but rather a foundational element for predictive analytics, as they describe past events and patterns
[17]	25	Questionnaire Analysis	5	Measurement & Validation Methods	are not a predictive technique themselves, but rather a foundational element for predictive analytics, as they describe past events and patterns
[82]	26	Reliability Testing	5	Measurement & Validation Methods	are not a predictive technique themselves, but rather a foundational element for predictive analytics, as they describe past events and patterns
[85]	27	Software and Visualization	5	Measurement & Validation Methods	are not a predictive technique themselves, but rather a foundational element for predictive analytics, as they describe past events and patterns
[85]	28	Statistical Process Control	5	Measurement & Validation Methods	are not a predictive technique themselves, but rather a foundational element for predictive analytics, as they describe past events and patterns
[18]	2	Assumption Testing	6	Model Evaluation & Fit Testing	proactively evaluating the foundational beliefs of a plan, product, or model, rather than waiting for a full implementation to discover flaws
[44]	29	Average Variance Extracted (AVE)	6	Model Evaluation & Fit Testing	not a predictive technique itself but a diagnostic metric used in structural equation modeling (SEM) and confirmatory factor analysis (CFA) to evaluate the convergent validity of a measurement model.
[45]	30	Effect Size (R-squared Type)	6	Model Evaluation & Fit Testing	not a predictive technique itself but a measure of predictive model performance, indicating the proportion of variance in the dependent variable that the model's independent variables explain.
[47]	31	Effect Size Analysis	6	Model Evaluation & Fit Testing	methods used to assess discriminant validity, not predictive techniques. Discriminant validity ensures that a latent variable is distinct from other latent variables in a model, preventing multicollinearity issues. While the Fornell-Larcker method relies on the relationship between Average Variance Extracted (AVE) and inter-construct correlations, the HTMT criterion, a newer alternative, provides…
[48]	32	Fornell-Larcker Criterion and Heterotrait-Monotrait Ratios	6	Model Evaluation & Fit Testing	methods used to assess discriminant validity, not predictive techniques. Discriminant validity ensures that a latent variable is distinct from other latent variables in a model, preventing multicollinearity issues. While the Fornell-Larcker method relies on the relationship between Average Variance Extracted (AVE) and inter-construct correlations, the HTMT criterion, a newer alternative, provides…
[63]	33	Importance-Performance Map Analysis (IPMA)	6	Model Evaluation & Fit Testing	a measure of the practical significance of a relationship or difference that can inform predictive research. By quantifying the magnitude of an effect, it helps researchers and policymakers determine if a finding is truly meaningful and can be used in power analyses to determine necessary sample sizes for future studies aimed at prediction, and to develop and test predictive hypotheses.
[63]	34	model comparisons	6	Model Evaluation & Fit Testing
[18]	35	Model Fit Indices	6	Model Evaluation & Fit Testing	commonly used in structural equation modeling (SEM), measure how well a model represents the observed data, not for predictive power; they quantify model-data fit but do not serve as a predictive technique and should not be used to assess predictive accuracy because they can overstate generalizability. Instead, predictive models should be evaluated using techniques like cross-validation to test p…
[65]	36	Model Fit Testing	6	Model Evaluation & Fit Testing	assesses how well a model's predicted outcomes align with observed data, using techniques like cross-validation and goodness-of-fit metrics to detect issues like overfitting. A well-fitted model accurately approximates new, unseen data and provides reliable predictions, while poor fit indicates the model doesn't generalize well.
[72]	37	model stages (unadjusted models, adjusted for EHR adoption level, fit adjusted models)	6	Model Evaluation & Fit Testing
[72]	38	performance metrics	6	Model Evaluation & Fit Testing
[73]	39	Relative Importance Index (RII)	6	Model Evaluation & Fit Testing	not a predictive technique but a descriptive, non-parametric method for ranking the importance of items or factors based on questionnaire data, typically from Likert scales. It quantifies the importance of factors by assigning weighted scores to responses (e.g., strongly agree = 5, strongly disagree = 1), summing them, and dividing by the maximum possible score to yield an RII value between 0 and…
[83]	40	Sensitivity Analysis	6	Model Evaluation & Fit Testing	shows how changes in independent variables affect a dependent variable (the outcome) within a model, helping to understand risk, refine assumptions, and validate forecasts. By systematically varying key inputs in a model, businesses and researchers can predict how a given outcome will shift under different scenarios, thereby improving decision-making by revealing which variables have the greatest…
[51]	41	Ethnographic Observations	7	Qualitative & Mixed Approaches	However, the deep contextual understanding derived from ethnography can inform and improve the accuracy of predictive models by uncovering "unquantifiable remainders" like cultural biases, structural factors, and human elements like frustration or context-specific communication that quantitative data alone misses. Therefore, while not a predictive technique itself, ethnography's rich, contextual …
[52]	42	Function Analysis	7	Qualitative & Mixed Approaches	treating entire curves or functions from time-series, spatial, or image data as single data points. This approach allows for the identification of trends, variations, and underlying structures not visible in traditional methods, leading to more insightful models and accurate predictions. Key methods like functional principal component analysis (FPCA) are used for dimensionality reduction and patt…
[70]	43	Matching Model Framework	7	Qualitative & Mixed Approaches	uses statistical methods to fill in missing data or to match elements between different datasets. A common approach is Predictive Mean Matching (PMM), which involves fitting a model to predict values for cases with missing data, identifying "donor" cases with similar predicted values from the observed data, and then randomly selecting an actual observed value from the donors to impute the missing…
[80]	44	Redesign Prediction	7	Qualitative & Mixed Approaches	not a recognized predictive technique but rather a misunderstanding or misapplication of the term. Predictive techniques, or predictive modeling, use historical data to forecast future events by building statistical or machine learning models that identify patterns and generate insights to improve decision-making.
[12]	45	Representation analysis (isomorphic representations, affordance eval, and heuristic evaluation)	7	Qualitative & Mixed Approaches	predictive technique when a derived data representation is used to forecast future events or behaviors by identifying patterns and trends in historical data. This process, often part of predictive analytics, involves creating new data "representations" that are more interpretable or useful for a specific prediction task, rather than relying on raw data. Techniques like representation learning use…
[12]	46	Server Log Analysis	7	Qualitative & Mixed Approaches	uses machine learning and pattern recognition to identify trends, anomalies, and early warning signs in system logs, enabling proactive measures for capacity planning, security threat detection, and performance optimization before problems escalate. By learning from historical data, these systems can forecast future issues, reducing outages, improving operational efficiency, and supporting inform…
[12]	47	Task Analysis	7	Qualitative & Mixed Approaches	to forecast how humans will interact with systems and predict potential errors by detailing a task's components and the user's mental processes, enabling better system design, training, and error prediction for interfaces and tasks. Rather than predicting data outcomes like general predictive analytics, it predicts user behavior and errors within a task context.
[12]	48	Thematic Analysis	7	Qualitative & Mixed Approaches	not a direct predictive technique, but it can contribute to predictions by identifying underlying patterns and beliefs in qualitative data that may suggest future behavior or outcomes. By uncovering deeper meanings and motivations (e.g., "why" people are talking about something), thematic analysis provides rich context to inform more robust models and qualitative insights, which can then be used …
[76]	49	Mann-Whitney U test	8	Rank-based test for group comparison	primarily an inferential statistical test to compare two independent groups and determine if their distributions are different, rather than a predictive technique. However, it can be used as a foundational step in prediction by identifying group differences, such as predicting treatment effectiveness or a particular characteristic's impact. The test's ability to predict is indirect, by providing …
[44]	50	Binary Logistic Regression Analysis	9	Regression Methods	models the relationship between predictor variables and a binary outcome variable (one with two possible outcomes, such as yes/no or 0/1) to estimate the probability of that outcome occurring. It's widely used in fields like medicine, finance, and marketing to classify, explain, or predict events like loan defaults, disease presence, or spam detection.
[45]	51	Bivariable Logistic Regression	9	Regression Methods	examines the relationship between two variables to predict a binary (yes/no) outcome. It uses a logistic function to model the probability of the outcome occurring, generating <insodds ratios (ORs) and confidence intervals (CIs) to quantify the association and predict future occurrences of the outcome, such as disease risk or treatment success. This technique is particularly useful in clinical ri…
[46]	51	Bivariable Logistic Regression	9	Regression Methods	uses a single predictor variable to forecast a binary (two-outcome) dependent variable by modeling the odds of the outcome. It's useful when the goal is to understand how one variable's changes affect the likelihood of a two-category event, such as a patient having a disease (yes/no) or a customer churning (yes/no). The model outputs an odds ratio (OR) indicating how the odds change with the pred…
[48]	52	Bivariate Logistic Regression	9	Regression Methods	uses a single predictor variable to forecast a binary (two-outcome) dependent variable by modeling the odds of the outcome. It's useful when the goal is to understand how one variable's changes affect the likelihood of a two-category event, such as a patient having a disease (yes/no) or a customer churning (yes/no). The model outputs an odds ratio (OR) indicating how the odds change with the pred…
[48]	53	Generalized Estimating Equations (GEE)	9	Regression Methods	using the fitted marginal mean model and adjusted predictor methods to predict future or new observations, especially for longitudinal and clustered data. While the standard approach uses the marginal mean to predict, alternative methods exist that leverage working cross-correlations between current and new observations within a cluster to improve prediction accuracy, such as an adjusted predicto…
[50]	54	Hierarchical Multiple Linear Regression	9	Regression Methods	adds predictor variables to a model in blocks, based on theory, to see if later variables explain a significant amount of additional variance in the dependent variable. This method helps determine the unique contribution of different sets of predictors, often by comparing R² change and associated F-statistics between nested regression models. It's used to compare models and understand how variabl…
[52]	54	Hierarchical Multiple Linear Regression	9	Regression Methods	adds predictor variables to a model in blocks, based on theory, to see if later variables explain a significant amount of additional variance in the dependent variable. This method helps determine the unique contribution of different sets of predictors, often by comparing R² change and associated F-statistics between nested regression models. It's used to compare models and understand how variabl…
[52]	55	Hierarchical Mutlivariate Regression Analysis	9	Regression Methods	a technique where predictor variables are added to a regression model in blocks or steps, allowing researchers to determine the unique contribution of each variable or set of variables after controlling for previous predictors. It helps assess if new predictors significantly explain variance in the outcome variable (dependent variable) beyond what is already explained by variables entered earlier…
[53]	56	Interaction Analysis	9	Regression Methods	builds multiple regression models in a sequential, theory-driven manner, adding predictor variables in blocks or steps to assess their unique contribution to the dependent variable's variance. It is used to determine if new predictor variables significantly enhance a model's predictive power after controlling for variables already included in earlier steps, often used to compare models and establ…
[53]	57	Interaction Effects	9	Regression Methods	systematically examining historical interaction data (like customer conversations or user interface actions) to identify patterns and predict future behaviors, outcomes, or needs using machine learning and statistical algorithms. By shifting from a reactive to a proactive stance, businesses and developers can anticipate outcomes such as customer churn, future demand, or user activity to enable pr…
[54]	58	Linear Regression	9	Regression Methods	the combined effect of two or more independent variables on a dependent variable is different from the sum of their individual effects, indicating a moderating relationship. By including interaction terms, predictive models become more complex but can capture nuanced relationships, leading to more accurate and tailored predictions by identifying "when" or "under what conditions" a specific relati…
[15]	59	Logistic Regression	9	Regression Methods	models the linear relationship between a dependent variable (target) and one or more independent variables (predictors) to forecast future outcomes. By fitting a "best-fit" straight line through historical data, linear regression quantifies how changes in the independent variables are associated with changes in the dependent variable, allowing for predictions of future values for the target based…
[15]	59	Logistic Regression	9	Regression Methods	the model predicts the probability that a specific outcome occurs.
[55]	59	Logistic Regression	9	Regression Methods	the model predicts the probability that a specific outcome occurs.
[55]	60	Mixed-Effects Regression	9	Regression Methods	combine fixed-effects models and random-effects models to predict outcomes while accounting for variability in clustered or longitudinal data. By incorporating both types of effects, these models provide more accurate population-level predictions and individual-level estimates, offering benefits such as handling repeated measures, accounting for missing data, and improving prediction accuracy com…
[56]	61	Moderated Regression Analysis	9	Regression Methods	assesses how a moderator variable influences the relationship between a focal predictor and an outcome variable, going beyond simple linear relationships. By including an interaction term (the product of the predictor and moderator) in a regression model, MRA tests if the strength or direction of the predictor-outcome relationship changes depending on the moderator's level, thereby enhancing pred…
[59]	62	Mulitple Regression	9	Regression Methods	uses two or more independent variables to predict.
[60]	63	Multilevel Adjustments (hospital-level, nurse-level)	9	Regression Methods	Multilevel adjustments are a predictive technique for analyzing hierarchical data (like nurses within hospitals) by accounting for variations at different levels (nurse, unit, hospital) to provide more accurate and comprehensive models than traditional methods. This technique uses statistical models, such as multilevel logistic random intercept models, to incorporate individual (nurse) and group …
[61]	64	Multilevel Logistic Regression	9	Regression Methods	binary outcomes (yes/no) that accounts for hierarchical or clustered data structures, such as pupils within classrooms. It predicts the odds of an event by modeling relationships at multiple levels (e.g., individual, group) and is used when standard logistic regression is insufficient due to the non-independence of clustered observations.
[62]	65	Multiple Linear Regresison	9	Regression Methods	models binary (yes/no) outcomes while accounting for non-independent data organized in hierarchical structures
[64]	65	Multiple Linear Regression	9	Regression Methods	models binary (yes/no) outcomes while accounting for non-independent data organized in hierarchical structures
[70]	65	Mutliple Linear Regression	9	Regression Methods	models binary (yes/no) outcomes while accounting for non-independent data organized in hierarchical structures
[63]	66	Multiple Linear Regression (stepwise)	9	Regression Methods	models binary (yes/no) outcomes while accounting for non-independent data organized in hierarchical structures
[64]	67	Multiple Regression	9	Regression Methods	models binary (yes/no) outcomes while accounting for non-independent data organized in hierarchical structures
[64]	67	Multiple Regression	9	Regression Methods	uses an automated algorithm to iteratively add or remove independent variables from a predictive model, aiming to find the best subset of predictors that minimizes prediction error. It offers efficiency in handling numerous variables by avoiding computationally intensive all-combinations checks, making it useful for creating practical predictive models. However, stepwise regression is criticized …
[18]	67	Multiple Regression	9	Regression Methods
[65]	68	Multiple Regression within SEM	9	Regression Methods	simultaneously estimating multiple regression equations and accounting for measurement errors and latent variables, offering a richer model for complex relationships than standard multiple regression. While basic multiple regression predicts an outcome using observed variables, its SEM counterpart can incorporate latent constructs and model correlations between predictor variables, providing more…
[65]	69	Multivariable Logistic Regression	9	Regression Methods	a statistical predictive technique used to model the relationship between a dichotomous (binary) outcome variable and several predictor variables, allowing for the prediction of an individual's probability of belonging to one of the outcome categories
[66]	69	Multivariate Logistic Regression	9	Regression Methods	models the relationship between multiple predictor variables and a single, dichotomous (binary) outcome variable
[67]	70	Multivariate Regression	9	Regression Methods
[67]	70	Multivariate Regression	9	Regression Methods
[71]	71	Mutliple Logistic Regression	9	Regression Methods	predicts a binary outcome (e.g., yes/no, survival/death) using multiple predictor variables, which can be continuous, categorical, or ordinal. It estimates the probability of the outcome and identifies which predictors significantly influence it. The model produces odds ratios, showing how a unit change in a predictor alters the log-odds of the outcome
[77]	72	Mutliple Regression	9	Regression Methods
[79]	72	Mutliple Regression	9	Regression Methods
[79]	72	Mutliple Regression	9	Regression Methods
[80]	73	Ordered Logistic Regression (Robustness Check)	9	Regression Methods	models an ordered categorical outcome, such as "low," "medium," or "high" satisfaction, based on predictor variables
[17]	74	Ordinal Regression	9	Regression Methods	a predictive technique for outcomes with a natural order, like a 1-5 rating scale for satisfaction, that treats ordered categories more effectively than standard classification
[82]	75	Ordinary Least Squares	9	Regression Methods	used in linear regression to find the "best-fitting" line through a set of data points by minimizing the sum of the squared differences (residuals) between observed and predicted values
[84]	76	Ridge regression	9	Regression Methods	improves model stability and prediction accuracy by adding a penalty term (L2 regularization) to the standard regression cost function
[85]	77	Robust Logistic Regression	9	Regression Methods	improves upon standard logistic regression by producing more stable and reliable predictions in the presence of outliers and high-leverage points in the data
[45]	78	Bootstrapped Confidence Intervals	10	Resampling & Robustness Methods	a resampling technique used for prediction by estimating the variability of predicted values without assuming a specific distribution for the data
[49]	79	Bootstrapping	10	Resampling & Robustness Methods	uses repeated resampling of data to estimate a model's performance, generate confidence intervals, and identify likely outcomes, especially when data is limited or non-normal
[58]	79	Bootstrapping	10	Resampling & Robustness Methods	uses repeated resampling of data to estimate a model's performance, generate confidence intervals, and identify likely outcomes, especially when data is limited or non-normal
[83]	79	Bootstrapping	10	Resampling & Robustness Methods	uses repeated resampling of data to estimate a model's performance, generate confidence intervals, and identify likely outcomes, especially when data is limited or non-normal
[52]	80	Joint Significance Testing	10	Resampling & Robustness Methods	not a direct predictive technique itself, but rather a statistical method to determine if a group of variables collectively improves a model's predictive power. It uses an F-test to compare a full model with all variables to a restricted model with some variables excluded. If the F-test rejects the null hypothesis (that the excluded variables have no joint effect), it indicates that the group of …
[48]	81	Confirmatory Factor Analysis	11	Structural Equation Modeling & Latent Constructs	theory-building and measurement-development technique, not a predictive one, though it serves as a foundation for predictive models by identifying underlying latent factors from observed variables. By grouping correlated variables into constructs, EFA simplifies complex datasets, allowing researchers to develop more parsimonious and valid scales for future use in predictive analyses, where Confir…
[47]	81	Confirmatory Factor Analysis	11	Structural Equation Modeling & Latent Constructs	theory-building and measurement-development technique, not a predictive one, though it serves as a foundation for predictive models by identifying underlying latent factors from observed variables. By grouping correlated variables into constructs, EFA simplifies complex datasets, allowing researchers to develop more parsimonious and valid scales for future use in predictive analyses, where Confir…
[49]	81	Confirmatory Factor Analysis	11	Structural Equation Modeling & Latent Constructs	theory-building and measurement-development technique, not a predictive one, though it serves as a foundation for predictive models by identifying underlying latent factors from observed variables. By grouping correlated variables into constructs, EFA simplifies complex datasets, allowing researchers to develop more parsimonious and valid scales for future use in predictive analyses, where Confir…
[49]	81	Confirmatory Factor Analysis	11	Structural Equation Modeling & Latent Constructs	theory-building and measurement-development technique, not a predictive one, though it serves as a foundation for predictive models by identifying underlying latent factors from observed variables. By grouping correlated variables into constructs, EFA simplifies complex datasets, allowing researchers to develop more parsimonious and valid scales for future use in predictive analyses, where Confir…
[50]	81	Confirmatory Factor Analysis	11	Structural Equation Modeling & Latent Constructs	theory-building and measurement-development technique, not a predictive one, though it serves as a foundation for predictive models by identifying underlying latent factors from observed variables. By grouping correlated variables into constructs, EFA simplifies complex datasets, allowing researchers to develop more parsimonious and valid scales for future use in predictive analyses, where Confir…
[50]	81	Confirmatory Factor Analysis	11	Structural Equation Modeling & Latent Constructs	theory-building and measurement-development technique, not a predictive one, though it serves as a foundation for predictive models by identifying underlying latent factors from observed variables. By grouping correlated variables into constructs, EFA simplifies complex datasets, allowing researchers to develop more parsimonious and valid scales for future use in predictive analyses, where Confir…
[54]	81	Confirmatory Factor Analysis	11	Structural Equation Modeling & Latent Constructs	theory-building and measurement-development technique, not a predictive one, though it serves as a foundation for predictive models by identifying underlying latent factors from observed variables. By grouping correlated variables into constructs, EFA simplifies complex datasets, allowing researchers to develop more parsimonious and valid scales for future use in predictive analyses, where Confir…
[57]	83	Goodness-of-Fit and Multicollinearioty Checks	11	Structural Equation Modeling & Latent Constructs	crucial for validating a predictive model, with goodness-of-fit showing overall predictive power and multicollinearity identifying and quantifying inter-variable relationships that can hinder model interpretation and stability, though less so prediction itself.
[58]	84	Measurement Invariance Testing	11	Structural Equation Modeling & Latent Constructs	not a predictive technique, but rather a foundational diagnostic technique that ensures measurements are valid and comparable across groups or time before making predictions. It establishes that differences in measured scores reflect true differences in the underlying construct (the latent variable), not variations in how the measure itself performs across groups. Without invariance, any predicti…
[58]	84	Measurement Invariance Testing	11	Structural Equation Modeling & Latent Constructs	not a predictive technique, but rather a foundational diagnostic technique that ensures measurements are valid and comparable across groups or time before making predictions. It establishes that differences in measured scores reflect true differences in the underlying construct (the latent variable), not variations in how the measure itself performs across groups. Without invariance, any predicti…
[58]	85	Mediation Analysis	11	Structural Equation Modeling & Latent Constructs	a statistical method used to understand how a predictor influences an outcome through an intermediate variable (the mediator)
[59]	86	Mediation Analysis (within TAM3)	11	Structural Equation Modeling & Latent Constructs	Mediation analysis explains how a predictor affects an outcome by identifying an intermediate mediator variable. While not a predictive technique on its own, it can be used in a predictive context to: 1) identify potential targets for interventions when the original predictor cannot be changed, and 2) understand the mechanisms that explain future relationships, allowing for more targeted interven…
[59]	87	Moderation Analysis	11	Structural Equation Modeling & Latent Constructs	determines if the relationship between a predictor (independent) variable and an outcome (dependent) variable is different for different levels of a third variable, known as the moderator
[59]	87	Moderation Analysis	11	Structural Equation Modeling & Latent Constructs	determines if the relationship between a predictor (independent) variable and an outcome (dependent) variable is different for different levels of a third variable, known as the moderator
[59]	88	Multi-Group Analysis (PLS-MGA)	11	Structural Equation Modeling & Latent Constructs	not a predictive technique. It identifies significant differences in model parameters (like path coefficients) between distinct, predefined groups to assess moderation, helping understand how relationships vary across different segments (e.g., by gender, country, or age). Its core function is to highlight differences, which can then inform predictive modeling by revealing which relationships are …
[67]	89	Mutliple Mediation Analysis	11	Structural Equation Modeling & Latent Constructs	uses predictive modeling to identify and quantify how multiple intervening variables (mediators) influence the relationship between an exposure and an outcome, explaining the "how" and "why" of an effect
[68]	90	Path Analysis	11	Structural Equation Modeling & Latent Constructs	statistically testing theoretical models of how variables influence one another through direct and indirect pathways, allowing for predictions of how changes in one variable might impact others within a complex system
[68]	90	Path Analysis	11	Structural Equation Modeling & Latent Constructs	statistically testing theoretical models of how variables influence one another through direct and indirect pathways, allowing for predictions of how changes in one variable might impact others within a complex system
[68]	91	PLS-SEM	11	Structural Equation Modeling & Latent Constructs	it's a "causal-predictive" approach to structural equation modeling, designed to explain relationships between constructs and predict outcomes, rather than solely confirm theories. It uses holdout sample-based procedures like PLSpredict to generate case-level predictions on unseen data, allowing researchers to assess a model's predictive power beyond simply explaining relationships within the obs…
[71]	91	PLS-SEM	11	Structural Equation Modeling & Latent Constructs	it's a "causal-predictive" approach to structural equation modeling, designed to explain relationships between constructs and predict outcomes, rather than solely confirm theories. It uses holdout sample-based procedures like PLSpredict to generate case-level predictions on unseen data, allowing researchers to assess a model's predictive power beyond simply explaining relationships within the obs…
[72]	91	PLS-SEM	11	Structural Equation Modeling & Latent Constructs	it's a "causal-predictive" approach to structural equation modeling, designed to explain relationships between constructs and predict outcomes, rather than solely confirm theories. It uses holdout sample-based procedures like PLSpredict to generate case-level predictions on unseen data, allowing researchers to assess a model's predictive power beyond simply explaining relationships within the obs…
[72]	91	PLS-SEM	11	Structural Equation Modeling & Latent Constructs	it's a "causal-predictive" approach to structural equation modeling, designed to explain relationships between constructs and predict outcomes, rather than solely confirm theories. It uses holdout sample-based procedures like PLSpredict to generate case-level predictions on unseen data, allowing researchers to assess a model's predictive power beyond simply explaining relationships within the obs…
[74]	92	Predictive Accuracy & Relevance	11	Structural Equation Modeling & Latent Constructs	Predictive accuracy measures a model's ability to correctly predict future outcomes, while relevance refers to the extent to which a model's predictions align with business goals or strategic objectives, ensuring the insights are useful and actionable
[74]	93	SEM	11	Structural Equation Modeling & Latent Constructs	modeling complex relationships between variables to forecast future outcomes
[74]	93	SEM	11	Structural Equation Modeling & Latent Constructs	modeling complex relationships between variables to forecast future outcomes
[75]	93	SEM	11	Structural Equation Modeling & Latent Constructs	modeling complex relationships between variables to forecast future outcomes
[75]	93	SEM	11	Structural Equation Modeling & Latent Constructs	modeling complex relationships between variables to forecast future outcomes
[78]	93	SEM	11	Structural Equation Modeling & Latent Constructs	modeling complex relationships between variables to forecast future outcomes
[81]	93	SEM	11	Structural Equation Modeling & Latent Constructs	modeling complex relationships between variables to forecast future outcomes
[81]	93	SEM	11	Structural Equation Modeling & Latent Constructs	modeling complex relationships between variables to forecast future outcomes
[83]	93	SEM	11	Structural Equation Modeling & Latent Constructs	modeling complex relationships between variables to forecast future outcomes
[83]	93	SEM	11	Structural Equation Modeling & Latent Constructs	modeling complex relationships between variables to forecast future outcomes
[84]	94	TAM combined with Innovation Diffusion Theory (IDT)	11	Structural Equation Modeling & Latent Constructs	creates a more robust predictive model for technology adoption by merging the user-centric adoption drivers of TAM (perceived usefulness, perceived ease of use) with the broader, context-dependent adoption factors of IDT (relative advantage, compatibility, observability, social influence)
[73]	95	Evolution Analysis (Temporal Pattern Discovery)	12	Time Series & Forecasting	leverages the ongoing, data-driven "evolution" of systems to forecast future outcomes, combining historical data, advanced algorithms, and machine learning

## Sheet: Sheet2
CFA	Structural Equation Modeling & Latent Constructs
CFA	Structural Equation Modeling & Latent Constructs
CFA	Structural Equation Modeling & Latent Constructs
CFA	Structural Equation Modeling & Latent Constructs
CFA	Structural Equation Modeling & Latent Constructs
CFA via SEM	Structural Equation Modeling & Latent Constructs
EFA	Structural Equation Modeling & Latent Constructs
EFA	Structural Equation Modeling & Latent Constructs
EFA	Structural Equation Modeling & Latent Constructs
EFA	Structural Equation Modeling & Latent Constructs
Goodness-of-fit and multicollinearioty checks	Structural Equation Modeling & Latent Constructs
measurement invariance testing	Structural Equation Modeling & Latent Constructs
measurement invariance testing	Structural Equation Modeling & Latent Constructs
mediation analysis	Structural Equation Modeling & Latent Constructs
mediation analysis (within TAM3)	Structural Equation Modeling & Latent Constructs
moderation analysis	Structural Equation Modeling & Latent Constructs
moderation analysis	Structural Equation Modeling & Latent Constructs
multi-group analysis (PLS-MGA)	Structural Equation Modeling & Latent Constructs
mutliple medication analysis	Structural Equation Modeling & Latent Constructs
partial least square - structured equation modelling (PLS-SEM)	Structural Equation Modeling & Latent Constructs
path analysis	Structural Equation Modeling & Latent Constructs
path analysis	Structural Equation Modeling & Latent Constructs
PL-SEM	Structural Equation Modeling & Latent Constructs
PLS-SEM	Structural Equation Modeling & Latent Constructs
PLS-SEM	Structural Equation Modeling & Latent Constructs
PLS-SEM	Structural Equation Modeling & Latent Constructs
predictive accuracy & relevance	Structural Equation Modeling & Latent Constructs
SEM	Structural Equation Modeling & Latent Constructs
SEM	Structural Equation Modeling & Latent Constructs
SEM	Structural Equation Modeling & Latent Constructs
SEM	Structural Equation Modeling & Latent Constructs
SEM	Structural Equation Modeling & Latent Constructs
SEM	Structural Equation Modeling & Latent Constructs
SEM	Structural Equation Modeling & Latent Constructs
SEM	Structural Equation Modeling & Latent Constructs
SEM	Structural Equation Modeling & Latent Constructs
TAM combined with innovation diffusion theory (IDT)	Structural Equation Modeling & Latent Constructs
